# Supplementary material for: Acute Toxicity of Commercial Wildfire Retardants to Two Daphniid Species (Ceriodaphnia dubia and Daphnia magna)
Source: Toxics. 2024 Jul 29;12(8):548. doi: 10.3390/toxics12080548 (PMC11360807; doi:10.3390/toxics12080548)
Supplement: Supplementary file 1 [file toxics-12-00548-s001.zip]

Archive with 1 entries (1 files):
- toxics-3058235-supplementary.pdf
